# Supplementary material for: Translation and evaluation of a pre-clinical 5-protein response prediction signature in a breast cancer phase Ib clinical trial
Source: PLoS One. 2019 Mar 21;14(3):e0213892. doi: 10.1371/journal.pone.0213892 (PMC6428264; doi:10.1371/journal.pone.0213892)
Supplement: S1 Table — (XLSX) [file pone.0213892.s004.xlsx]

## Sheet: Sheet1
Supplementary Table 1: Cell lines- and patient-derived samples used in the present study to build and validate the response prediction signature
Cell line name	Model	source	tumor type	histology subtype
Co5735	Non-responder 1	fragment	colon	adenocarcinoma
Co6044	Non-responder 2	fragment	colon	adenocarcinoma
Co7523	Non-responder 3	fragment	colon	lung metastase
Co7689	Non-responder 4	fragment	colon	adenocarcinoma, lung metastase
DU145	Non-responder 5	cells	prostate	Carcinoma
HBCx-9	Non-responder 6	fragment	breast	Triple-Negative Breast Cancer
HCC827	Non-responder 7	cells	lung	adenocarcinoma
Lu7166	Non-responder 8	fragment	lung	Lung cancer
Lu7298	Non-responder 9	fragment	lung	Small Cell Cancer
Lu7915	Non-responder 11	fragment	breast	adenocarcinoma, lung metastase
LXFE409	Non-responder 12	fragment	lung	Small Cell Cancer
LXFE646	Non-responder 13	fragment	lung	Small Cell Cancer
LXFL1072	Non-responder 14	fragment	lung	Lung cancer
MCF7	Non-responder 15	cells	breast	adenocarcinoma
NCI-H1993	Non-responder 16	cells	lung	Small Cell Cancer
NCI-N87	Non-responder 17	cells	stomach	epithelial
Ovcar8	Non-responder 18	cells	ovary	adenocarcinoma
SW-48	Non-responder 19	cells	colon	adenocarcinoma
U87MG	Non-responder 20	cells	brain	astrocytoma
BXPC-3	Responder 1	cells	pancreas	adenocarcinoma
FaDu	Responder 2	cells	Head & Neck	Squamous Cell Carcinoma of the Head and Neck
Lu7177	Responder 3	fragment	lung	Small Cell Cancer
Lu7414	Responder 4	fragment	lung	Small Cell Cancer
Lu7860	Responder 5	fragment	lung	Small Cell Cancer
LXFA1584	Responder 6	fragment	lung	adenocarcinoma
LXFE722	Responder 7	fragment	lung	Small Cell Cancer
MAXF449	Responder 8	fragment	breast	adenocarcinoma
NCI-H322M	Responder 9	cells	lung	adenocarcinoma
T47D	Responder 10	cells	breast	adenocarcinoma
