# Supplementary material for: Translation and evaluation of a pre-clinical 5-protein response prediction signature in a breast cancer phase Ib clinical trial
Source: PLoS One. 2019 Mar 21;14(3):e0213892. doi: 10.1371/journal.pone.0213892 (PMC6428264; doi:10.1371/journal.pone.0213892)
Supplement: S2 Table — (XLSX) [file pone.0213892.s005.xlsx]

## Sheet: Sheet1
Supplemetary Table 2: Peptide precursor and product ions used for quantitative analysis of target proteins in fresh frozen matrix
Protein	Peptide	precursor mass (light) [M+2H]++	fragment masses (light) [M+H]+	precursor mass (heavy) [M+2H]++	fragment masses (heavy) [M+H]+	LOD
DPYSL2	VFNLYPR	454.753	435.235, 474.271, 548.319, 662.362, 809.430	459.757	445.243, 474.271, 558.327, 672.370, 819.439	166 amol/0.5 mg lysate
	TVTPASSAK	431.237	392.214, 463.251, 560.304, 661.352, 760.42	435.245	400.228, 471.265, 568.318, 669.366, 768.434	552 amol/0.5 mg lysate
	DNFTLIPEGTNGTEER	896.921	591.277, 704.361, 863.385, 1089.481, 1202.565	901.925	591.277, 704.361, 873.394, 1099.489, 1212.573	122 amol/0.5 mg lysate
CLIC3	GVPFTLTTVDTR	653.854	575.809(2+), 692.357, 805.441, 906.489, 916.514	658.858	580.813(2+), 702.366, 815.45, 916.497, 926.523	123 amol/0.5 mg lysate
	NPVPAQDEALYQQLLR	927.989	657.404, 772.907(2+), 820.468, 822.441(2+), 933.552	932.993	667.413, 777.911(2+), 827.445(2+), 830.476, 943.56	125 amol/0.5 mg lysate
	DFAPGSQLPILLYDSDAK	975.496	698.299, 808.93(2+), 816.389, 844.449(2+), 1134.604	979.503	706.313, 812.937(2+), 816.389, 848.456(2+),1142.618	83 amol/0.5 mg lysate
GMA2	VDLVLEK	408.247	389.239, 427.255, 488.308, 601.392, 716.419	412.254	397.254, 427.255, 496.322, 609.406, 724.433	213 amol/0.5 mg lysate
	EGTYSLPK	447.732	444.282, 607.345, 708.393, 765.414	451.739	452.296, 615.359, 716.407, 773.428	504 amol/0.5 mg lysate
	SEFVVPDLELPSWLTTGNYR	1162.08	463.219, 562.287, 711.342, 881.444(2+), 1194.59, 1307.674	1167.09	463.219, 562.287, 721.35, 886.448(2+), 1204.598, 1317.683	83 amol/0.5 mg lysate
PADI3	VSYEVPR	425.227	371.24, 479.214, 500.283, 663.346, 750.378	430.231	381.248, 479.214, 510.291, 673.354, 760.386	111 amol/0.5 mg lysate
	ALLFQGVVDDEQVK	780.917	573.34, 632.314(2+), 733.336, 832.405, 988.495	784.924	573.34, 636.322(2+), 741.35, 840.419, 996.509	167 amol/0.5 mg lysate
	TISINQVLSNK	608.848	461.272, 501.783(2+), 802.442, 915.526, 1002.558	612.856	469.286, 505.79(2+), 810.456, 923.54, 1010.572	123 amol/0.5 mg lysate
OAT	GLLNAIVIK	470.813	359.265, 385.76(2+), 543.386, 657.429, 770.513	474.82	367.279, 389.767(2+), 551.401, 665.444, 778.528	180 amol/0.5 mg lysate
	FAPPLVIK	442.784	472.349, 569.402, 666.455, 737.492, 738.455	446.791	480.364, 577.416, 674.469, 738.455, 745.506	161 amol/0.5 mg lysate
	VAIAALEVLEEENLAENADK	1071.05	447.22, 576.262, 647.299, 668.398, 767.466	1075.06	455.234, 584.277, 655.314, 668.398, 767.466	241 amol/0.5 mg lysate
