# Supplementary material for: Translation and evaluation of a pre-clinical 5-protein response prediction signature in a breast cancer phase Ib clinical trial
Source: PLoS One. 2019 Mar 21;14(3):e0213892. doi: 10.1371/journal.pone.0213892 (PMC6428264; doi:10.1371/journal.pone.0213892)
Supplement: S4 Table — (XLSX) [file pone.0213892.s007.xlsx]

## Sheet: Sheet1
Supplementary Table 4: Evaluation of the 5 proteins in-silico selected peptides in FFPE breast and lung cancer tissue samples.
Unique identifier	Sample type	OAT									DPYL2								PADI3							GM2A					CLIC3
		TVQGPPTSDDIFER	GIYLWDVEGR	IVFAAGNFWGR	VAIAALEVLEEENLAENADK	LGIILR	LPSDVVTAVR	GLLNAIVIK	FAPPLVIK	ESIEIINK	EWADSK	SSAEVIAQAR	VFNLYPR	IAVGSDADLVIWDPDSVK	IVLEDGTLHVTEGSGR	TVTPASSAK	QQAPPVR	NLHQSGFSLSGAQIDDNIPR	VSYEVPR	NGELQDFPYK	ILIGGNLPGSSGR	DFLHAQK	ALLFQGVVDDEQVK	TISINQVLSNK	DLINYNK	VDLVLEK	EVAGLWIK	EGTYSLPK	SEFVVPDLELPSWLTTGNYR	IESVLSSSGK	GVPFTLTTVDTR	DFAPGSQLPILLYDSDAK	NPVPAQDEALYQQLLR	APLEHELAGEPQLR	FLDGDR	QAPIPAELR
E0693	sqNSCLC	746.333	ND	ND	ND	3147	1973.5	ND	931.333	ND	ND	2855.83	5956.33	861.667	1389.33	2552.67	3034.67	ND	3814	ND	3800.5	905.667	632.333	802	ND	2805.5	866.667	1358.33	ND	2011.5	ND	ND	ND	159.217	1034	ND
E0694	sqNSCLC	2451.67	1235.33	605.667	ND	7721.67	6670	557.667	3664.33	1684.33	ND	2442.83	4703.67	619.667	1304.67	2532	2502.33	ND	ND	ND	694.5	ND	ND	ND	1816.83	4242	1014.5	1901.33	225.417	3394.33	ND	ND	ND	340.667	ND	527.367
E0695	sqNSCLC	ND	ND	ND	ND	2079.83	1324.17	ND	658.833	ND	ND	2724.83	4687.83	740.167	1344	1938.83	2773.5	ND	ND	ND	ND	ND	ND	ND	ND	2548.83	523.3	1241.33	ND	1998.5	ND	ND	ND	ND	ND	196.683
E0696	sqNSCLC	4172	2089.17	892	ND	11723.3	11580	812.833	5541.67	2787.17	ND	3384.67	6625	989	1501.33	2864.17	3076.5	ND	ND	ND	ND	ND	ND	ND	ND	2983.17	634.5	1563.83	ND	1905.67	ND	ND	ND	173.183	2358.17	ND
E0697	sqNSCLC	1518.83	1149.5	478.067	ND	5305.33	4568.5	315.317	2420.17	648.35	ND	1739.17	3116.83	626.167	935.667	1565.17	1894.17	ND	ND	ND	437.05	ND	ND	ND	ND	4752	1217.5	2223.33	ND	2967.5	ND	ND	ND	ND	934.667	248.65
E0698	sqNSCLC	1990.5	1455.67	618.833	ND	6696.67	6236.67	515.367	2987.17	1517.17	ND	4732.67	8480	1100.67	1754.67	4840.33	5101.67	ND	ND	ND	ND	ND	ND	ND	ND	3625.17	875.833	1915.67	233.367	2990.67	ND	ND	ND	540.45	1113	1093.17
E0699	sqNSCLC	4266.33	2461.83	887	ND	14221.7	15090	933.167	6456.67	4077.17	ND	2095.17	3488.67	699	1042.83	2005.17	1890.33	ND	4901.5	ND	6038.33	1077.83	673.5	940.167	921.5	2856.83	589.5	1379.17	ND	2163.33	ND	ND	ND	195.833	935.833	355.017
E0700	sqNSCLC	ND	ND	ND	ND	2776.83	1282.5	ND	685.167	ND	ND	3094.17	5491.67	1088.17	818.333	2722	3009.5	ND	9456.67	ND	13360	2540.83	1238.17	1255.6	2078.83	2750	ND	1355.17	ND	2214.83	ND	ND	ND	214.733	ND	495.833
E0701	sqNSCLC	1035.33	749	231.446	ND	4078.33	ND	299.283	1520	882.667	ND	1902.67	3061	635.5	861.333	1291	2588.17	ND	4989.33	ND	5998.33	1434.67	786.167	1107	923	3526.67	577.667	1370.67	102.977	2099	ND	ND	ND	485.5	1104.33	888.833
E0702	sqNSCLC	886.833	695	361.533	ND	3308.83	2273.5	ND	1108.67	ND	ND	4344	7115	1032	1417.83	3985.83	4746.33	ND	ND	ND	ND	ND	ND	ND	931.333	3721.83	910	2206.67	378.183	3451.83	ND	ND	ND	483.083	ND	829.833
E0703	BC	1855.78	1407.74	574.447	ND	10628	6196.55	503.288	4587.14	2864.99	ND	2728	4860.27	ND	824.122	ND	4841.73	ND	ND	ND	ND	ND	ND	ND	ND	3057.32	ND	1391.22	ND	1827.75	ND	ND	ND	633.811	2905.28	4085.46
E0704	BC	1652.7	1230.79	345.443	ND	12287.3	4906.96	487.815	4315.42	3423.43	ND	5090.71	10180.1	ND	1258.98	ND	8199.79	ND	ND	ND	ND	ND	ND	ND	ND	3719.52	ND	2381.65	ND	2083.21	ND	ND	ND	ND	2034.18	2792.5
E0705	BC	549.209	519.657	ND	ND	3449.58	1594.45	179.946	1543.65	ND	ND	2292.94	3064.55	ND	556.81	886.131	2692.35	ND	ND	ND	ND	ND	ND	ND	ND	1823.94	ND	1068.01	ND	1265.73	ND	ND	ND	ND	ND	ND
E0706	BC	894.862	1110.03	ND	ND	8605.26	3234.34	560.526	3305.76	2259.4	ND	3823.31	4704.26	ND	636.591	ND	3656.64	ND	ND	ND	ND	ND	ND	ND	ND	2111.53	ND	1506.27	ND	1671.68	ND	ND	ND	ND	ND	ND
E0707	BC	412.546	472.008	ND	ND	2760.75	1536.17	ND	1116.07	ND	ND	3962.18	6524.65	ND	1109.69	2190.21	5647.34	ND	ND	ND	ND	ND	ND	ND	ND	2540.51	ND	1070.61	ND	1461.58	ND	ND	ND	ND	ND	ND
E0708	BC	WR	673.573	ND	ND	4798.46	1624.77	ND	1867.07	ND	ND	1786.68	2683.42	ND	ND	ND	2326.77	ND	ND	ND	ND	ND	ND	ND	ND	2386.78	ND	1786.68	ND	2150.14	ND	ND	ND	ND	ND	ND
E0709	BC	2639.12	2086.8	703.634	ND	18786.7	9234.59	1082.81	5505.42	5232.35	ND	5214.18	8058.53	ND	899.899	ND	7631.54	ND	ND	ND	ND	ND	ND	ND	ND	4266.55	ND	2850.05	ND	2681.76	ND	ND	ND	ND	ND	ND
E0710	BC	690.093	632.938	275.377	ND	5060.43	2215.75	265.888	1630.85	ND	ND	2455.84	4340.37	ND	741.312	ND	4019.76	ND	ND	ND	ND	ND	ND	ND	ND	2227.99	ND	1333.57	ND	1484.86	ND	ND	ND	ND	ND	ND
E0711	BC	578.894	655.669	ND	ND	4079.21	1866.4	276.012	1741.91	ND	ND	2534.7	4313.43	ND	691.751	ND	3754.61	ND	ND	ND	ND	ND	ND	ND	ND	1363.62	ND	ND	ND	982.667	ND	ND	ND	ND	ND	ND
E0712	BC	4017.48	2529.97	813.012	ND	22492.7	13120.1	916.625	9102.9	6709.71	ND	6793.04	11967.5	ND	1772.57	1692.34	10069.8	ND	ND	ND	ND	ND	ND	ND	ND	WR	ND	ND	ND	ND	ND	ND	ND	ND	ND	ND
	3-scale coloring according to the EGFR heavy peptide standard; SN<10: red; SN=70=yellow; SN>5000: green;
	peptide concentration was externally calculated in reference to the EGFR heavy peptide standard; ND, not detected
