# Supplementary material for: Translation and evaluation of a pre-clinical 5-protein response prediction signature in a breast cancer phase Ib clinical trial
Source: PLoS One. 2019 Mar 21;14(3):e0213892. doi: 10.1371/journal.pone.0213892 (PMC6428264; doi:10.1371/journal.pone.0213892)
Supplement: S5 Table — (XLSX) [file pone.0213892.s008.xlsx]

## Sheet: Summary
Supplementary Table 5: Measurement of the 5-proteins signature in responder and non-responder FFPE xenografts
Unique identifier	Tissue / Cell Type	DPYSL2 (amol/ug)	OAT (amol/ug)	CLIC3 (amol/ug)	GM2A (amol/ug)	PADI3 (amol/ug)
E0971	Xenograft/C05735/Tumor	1934.17	2763.17	149.583	ND	ND
E0972	Xenograft/Co6044	2659.33	493.017	90.3667	ND	ND
E0973	Xenograft/C07523/Tumor	3288.67	130.958	256.25	ND	ND
E0974	Xenograft/C07689/Tumor	1293.17	2441.88	ND	404.333	ND
E0975	Xenograft/Lu7166/Tumor	2854.44	225.964	ND	371.15	ND
E0976	Xenograft/Lu7187/Tumor	1664.61	1433.38	ND	ND	ND
E0977	Xenograft/Lu7298/Tumor	2711.5	ND	ND	ND	ND
E0978	Xenograft/Lu7915/Tumor	973.556	1991.42	ND	323.683	ND
E0979	Xenograft/Lu7414	1875	5363.96	424.092	ND	ND
E0980	Xenograft/Lu7177/Tumor	1955.33	2029.96	706.2	740.167	623.337
E0981	Xenograft/Lu7860	1424	3081.5	192.35	409.183	507.106
E0982	Xenograft/HBCx-14/Tumor	2033.61	5194.42	ND	189.467	ND
E0983	Xenograft/HBCx-9/Tumor	3524.28	4654	ND	329.25	ND
E0984	Xenograft/LXFE409	4011.5	2147.62	ND	240.05	ND
E0985	Xenograft/LXFL1072	2805.22	767.842	ND	ND	ND
E0986	Xenograft/LXFA1584	3046.83	680.042	139.967	254.017	215.417
E0987	Xenograft/LXFE722	1229.78	2204.08	220.9	258.683	726.722
E0988	Xenograft/MAXF449	2318.56	22920.4	ND	407.825	ND
E0989	Xenograft/T47D	2260.06	4001.04	2325.17	489.142	337.6
E0990	Xenograft/MCF7	1080.72	345.95	276.278	136.733	495.342
E0991	Xenograft/H1993	2277.94	3698.29	ND	270.133	ND
E0992	Xenograft/SW-48	4143.11	2119.25	177.625	491.992	ND
E0993	Xenograft/H1975	2184.5	3697.88	656.4	365.358	349.214
E0994	Xenograft/H322M	1429.06	2472.54	2017.11	1382.29	362.608
E0995	Xenograft/FaDu	930.722	3491.38	873.111	518.358	216.792
E0996	Xenograft/Du-145	5777.22	519.408	720.111	280.267	ND
E0997	Xenograft/BxPC3	1198.5	1372.67	284.292	330.25	973.083
E0998	Xenograft/U87MG	6186.67	1079.71	ND	710.494	ND
E0999	Xenograft/N87	3612.22	638.179	2508.22	241.283	ND
The 10 xenograft that were responsive to HER3 treatement are highlighted in green
CV>30% between peptides is highlihgted in yellow; ND: not determined

## Sheet: DPYSL2_all
		SSAEVIAQAR			VFNLYPR			TVTPASSAK			QQAPPVR				All peptides				3 peptides (VFN_TVT_QQA)
Unique identifier	Tissue / Cell Type	Avg	STD	%CV	Avg	STD	%CV	Avg	STD	%CV	Avg	STD	%CV		Avg	STD	%CV		Avg	STD	%CV
E0971	Xenograft/C05735/Tumor	1579.33	9.45163	0.598457	1911.17	151.775	7.94147	1810.83	17.5808	0.970866	2080.5	52.18	2.50805		1845.46	201.599	10.9241		1934.17	143.002	7.39344
E0972	Xenograft/Co6044	1354.5	24.7134	1.82454	2396.5	51.2518	2.13861	2405.17	17.0025	0.706914	3176.33	103.279	3.25152		2333.12	678.376	29.0758		2659.33	392.122	14.7451
E0973	Xenograft/C07523/Tumor	2709.33	73.594	2.71632	3366	183.336	5.44672	3370.83	50.5602	1.49993	3129.17	96.1019	3.07117		3143.83	297.156	9.45202		3288.67	160.205	4.87142
E0974	Xenograft/C07689/Tumor	708	30.05	4.24434	1357.67	101.802	7.49828	1082.67	11.2509	1.03919	1439.17	33.1675	2.30463		1146.88	302.233	26.3527		1293.17	170.492	13.1841
E0975	Xenograft/Lu7166/Tumor	2204.33	56.2857	2.55341	2888.33	189.196	6.55035	1931.67	16.773	0.868317	3743.33	61.46	1.64185		2691.92	736.414	27.3565		2854.44	791.208	27.7185
E0976	Xenograft/Lu7187/Tumor	681.833	22.1378	3.24681	1666.17	134.834	8.0925	1029.33	23.6925	2.30173	2298.33	112.739	4.90525		1418.92	650.357	45.8347		1664.61	556.603	33.4374
E0977	Xenograft/Lu7298/Tumor	ND	ND	ND	2484.17	162.813	6.55403	1836.67	56.3035	3.06553	3813.67	75.3033	1.97456		2711.5	877.927	32.3779		2711.5	877.927	32.3779
E0978	Xenograft/Lu7915/Tumor	562.833	6.75154	1.19956	1136.67	53.4423	4.70167	863.667	32.3896	3.75024	920.333	13.0416	1.41705		870.875	215.816	24.7815		973.556	128.788	13.2286
E0979	Xenograft/Lu7414	878.667	4.25245	0.483966	1893.83	41.7323	2.20359	1650.83	48.2865	2.92498	2080.33	84.8327	4.07784		1625.92	480.001	29.5219		1875	193.92	10.3424
E0980	Xenograft/Lu7177/Tumor	1429	13.6107	0.95246	2153	92.9287	4.31624	1761.83	10.6105	0.602244	1951.17	31.3222	1.60531		1823.75	281.673	15.4447		1955.33	176.442	9.02362
E0981	Xenograft/Lu7860	247.4	9.70966	3.92468	1394	7.76209	0.556821	1381.33	29.7041	2.15039	1496.67	31.1542	2.08157		1129.85	534.525	47.3094		1424	58.9799	4.14184
E0982	Xenograft/HBCx-14/Tumor	644.833	19.7125	3.05699	2101.83	21.4262	1.01941	1846	30.9718	1.67778	2153	18.0278	0.837332		1686.42	640.04	37.9527		2033.61	143.964	7.07922
E0983	Xenograft/HBCx-9/Tumor	2390.67	71.8894	3.00709	3468.17	50.829	1.46559	2917.67	48.3589	1.65745	4187	42.0743	1.00488		3240.88	697.145	21.511		3524.28	552.762	15.6844
E0984	Xenograft/LXFE409	2060.33	42.595	2.06738	4521.17	135.296	2.99251	2876.67	66.099	2.29777	4636.67	96.3397	2.07778		3523.71	1146.09	32.5251		4011.5	857.265	21.3702
E0985	Xenograft/LXFL1072	520.5	18.5809	3.56982	2987.67	45.2115	1.51327	1920	35.3942	1.84345	3508	135.784	3.87069		2234.04	1195.5	53.5129		2805.22	704.971	25.1307
E0986	Xenograft/LXFA1584	ND	ND	ND	2740.83	40.9644	1.4946	2982.17	53.2596	1.78594	3417.5	83.0723	2.43079		3046.83	301.759	9.90401		3046.83	301.759	9.90401
E0987	Xenograft/LXFE722	489.117	12.0949	2.4728	1129.5	36.4589	3.22788	1201.17	25.3295	2.10874	1358.67	18.5023	1.36179		1044.61	346.631	33.1827		1229.78	104.335	8.48404
E0988	Xenograft/MAXF449	1682.17	31.386	1.86581	2455.33	5.75181	0.234258	2093.33	24.0278	1.14782	2407	43.1306	1.79188		2159.46	323.322	14.9724		2318.56	172.013	7.41898
E0989	Xenograft/T47D	1343.67	17.7224	1.31896	2462	22.9619	0.932653	1907.67	27.7954	1.45704	2410.5	21.7945	0.904148		2030.96	472.559	23.2678		2260.06	266.066	11.7725
E0990	Xenograft/MCF7	582.667	9.86577	1.69321	1157.83	47.0779	4.06604	834.5	20.4756	2.45364	1249.83	49.1664	3.93384		956.208	278.624	29.1384		1080.72	192.229	17.7871
E0991	Xenograft/H1993	1287.33	13.0416	1.01307	2268.33	37.5977	1.6575	2088.83	10.2754	0.491919	2476.67	16.0416	0.64771		2030.29	470.771	23.1874		2277.94	169.407	7.43685
E0992	Xenograft/SW-48	2948.17	57.2589	1.94219	3933	154.92	3.93898	3640	33.908	0.931537	4856.33	83.0517	1.71017		3844.38	719.929	18.7268		4143.11	556.996	13.4439
E0993	Xenograft/H1975	1565	25.4313	1.625	2211.67	56.5295	2.55597	1881.33	37.3843	1.98712	2460.5	60.438	2.45633		2029.62	355.19	17.5003		2184.5	255.677	11.7041
E0994	Xenograft/H322M	409.167	1.68028	0.410659	1492.5	74.5201	4.99297	1288.67	34.5302	2.67953	1506	18.6615	1.23914		1174.08	471.318	40.1435		1429.06	113.552	7.94592
E0995	Xenograft/FaDu	225.583	10.247	4.54244	900.167	4.75219	0.527924	902.167	43.001	4.76641	989.833	14.4684	1.4617		754.438	321.763	42.6494		930.722	49.8643	5.35759
E0996	Xenograft/Du-145	4629	139.5	3.01361	5696.67	74.2181	1.30283	5630	116.512	2.06948	6005	152.561	2.54057		5490.17	550.224	10.022		5777.22	201.512	3.48804
E0997	Xenograft/BxPC3	579.667	24.0642	4.15138	1166.5	33.2866	2.85355	1146.67	20.5081	1.7885	1282.33	3.88373	0.302864		1043.79	285.738	27.375		1198.5	66.4299	5.54276
E0998	Xenograft/U87MG	4589.5	53.3292	1.16198	5946.67	32.532	0.547063	5056.67	97.1253	1.92074	7556.67	133.26	1.76348		5787.38	1184.6	20.4687		6186.67	1100.61	17.79
E0999	Xenograft/N87	1638.83	31.0215	1.8929	3789.33	135.246	3.56913	2917	44.1928	1.51501	4130.33	105.219	2.54748		3118.88	1007.97	32.3184		3612.22	549.096	15.2011
Peptides highlighted in green were used in the SRM assay developed in fresh frozen tissue
One peptide showed inconsistent quntification with the rest peptides (highlighted in yellow).

## Sheet: OAT_all
		TVQGPPTSDDIFER			LGIILR			LPSDVVTAVR			FAPPLVIK				All peptides
Unique identifier	Tissue / Cell Type	Avg	STD	%CV	Avg	STD	%CV	Avg	STD	%CV	Avg	STD	%CV		Avg	STD	%CV
E0971	Xenograft/C05735/Tumor	3478.33	171.826	4.93989	2270	57.5565	2.53553	2638.33	47.585	1.8036	2666	67.1044	2.51704		2763.17	468.878	16.9689
E0972	Xenograft/Co6044	629.5	41.9315	6.66108	426.5	10.7556	2.52182	476.1	20.8049	4.36985	439.967	16.9906	3.86179		493.017	87.2034	17.6877
E0973	Xenograft/C07523/Tumor	ND	ND	ND	ND	ND	ND	158.667	18.5733	11.7058	103.25	6.73628	6.52424		130.958	32.8244	25.0647
E0974	Xenograft/C07689/Tumor	3191.5	154.561	4.84288	2093.5	51.7615	2.47248	2460.83	35.0297	1.42349	2021.67	33.6613	1.66503		2441.88	489.765	20.0569
E0975	Xenograft/Lu7166/Tumor	296.775	45.0781	15.1893	252.533	17.836	7.06283	229.117	13.3365	5.82085	149.033	4.75035	3.18744		225.964	57.4457	25.4226
E0976	Xenograft/Lu7187/Tumor	2004.17	85.1474	4.24852	1443.33	73.4887	5.09159	1502.83	53.0856	3.53237	783.167	25.3246	3.23361		1433.38	456.54	31.8507
E0977	Xenograft/Lu7298/Tumor	ND	ND	ND	ND	ND	ND	ND	ND	ND	ND	ND	ND		ND	ND	ND
E0978	Xenograft/Lu7915/Tumor	2344	155.569	6.63691	1745.17	55.9069	3.20353	1934.67	17.7506	0.917501	1941.83	59.8004	3.07958		1991.42	240.139	12.0587
E0979	Xenograft/Lu7414	6768.33	281.084	4.15293	4599.33	110.696	2.40678	5033.33	90.8754	1.80547	5054.83	114.532	2.26579		5363.96	879.6	16.3983
E0980	Xenograft/Lu7177/Tumor	2601.67	137.645	5.29064	1777.83	115.571	6.50065	1878.5	11.3578	0.604622	1861.83	9.08754	0.488096		2029.96	355.464	17.5109
E0981	Xenograft/Lu7860	3865.67	201.521	5.21309	2756.17	120.754	4.38124	2844.33	95.4101	3.35439	2859.83	49.8606	1.74348		3081.5	487.292	15.8135
E0982	Xenograft/HBCx-14/Tumor	6688.33	54.8483	0.820059	4355.33	142.353	3.26847	5171.67	57.5181	1.11218	4562.33	126.74	2.77797		5194.42	957.885	18.4407
E0983	Xenograft/HBCx-9/Tumor	5776.67	273.191	4.72922	3678.17	139.349	3.78854	4619.5	63.1486	1.367	4541.67	86.5915	1.9066		4654	791.454	17.0059
E0984	Xenograft/LXFE409	3136	260.976	8.32193	1903.5	85.8589	4.51058	2256.83	52.9394	2.34574	1294.17	29.2803	2.26248		2147.62	706.379	32.8912
E0985	Xenograft/LXFL1072	1204.17	79.2549	6.58172	749.333	23.3684	3.11856	794	27.2534	3.43242	323.867	12.2047	3.76845		767.842	327.664	42.6733
E0986	Xenograft/LXFA1584	803.167	106.778	13.2946	619.667	44.0946	7.11586	672.167	19.3671	2.88129	625.167	17.2434	2.7582		680.042	92.2798	13.5697
E0987	Xenograft/LXFE722	2549.33	214.053	8.39642	1872.33	67.3375	3.59645	2203	31.5753	1.43329	2191.67	47.0142	2.14513		2204.08	268.896	12.1999
E0988	Xenograft/MAXF449	28858.3	619.22	2.14572	19700	524.428	2.66207	22021.7	237.136	1.07683	21101.7	295.141	1.39866		22920.4	3703.07	16.1562
E0989	Xenograft/T47D	4856.67	296.156	6.09793	3690.83	92.5545	2.50769	3828.67	67.3801	1.75989	3628	48.2986	1.33127		4001.04	539.182	13.476
E0990	Xenograft/MCF7	443.333	9.47105	2.13633	344.483	22.0412	6.39833	343.133	32.0405	9.33761	252.85	16.0569	6.35035		345.95	72.7408	21.0264
E0991	Xenograft/H1993	4958.83	206.964	4.17364	2925.33	86.6146	2.96084	3592.33	68.8573	1.91679	3316.67	14.1097	0.425418		3698.29	805.686	21.7854
E0992	Xenograft/SW-48	2663.33	106.332	3.99246	1872.83	17.4666	0.932632	1909.67	44.0804	2.30828	2031.17	23.7399	1.16878		2119.25	337.576	15.929
E0993	Xenograft/H1975	4696	355.121	7.5622	3086	38.6264	1.25167	3492.83	33.6316	0.962874	3516.67	99.1682	2.81995		3697.88	647.632	17.5136
E0994	Xenograft/H322M	3139	101.015	3.21806	2129.83	48.7887	2.29073	2418.33	72.7914	3.00998	2203	37.54	1.70404		2472.54	421.06	17.0294
E0995	Xenograft/FaDu	4634.17	295.5	6.37655	2702.83	76.0614	2.81413	3291.33	26.2504	0.797561	3337.17	63.7227	1.90949		3491.38	748.964	21.4518
E0996	Xenograft/Du-145	661	83.7989	12.6776	460.083	21.0818	4.58218	510.5	13.1434	2.57462	446.05	11.0737	2.48262		519.408	96.5823	18.5947
E0997	Xenograft/BxPC3	1907.67	69.7501	3.65631	1220.67	44.9231	3.68021	1293.5	19.615	1.51643	1068.83	40.0167	3.74396		1372.67	335.948	24.4741
E0998	Xenograft/U87MG	1479.67	18.7239	1.26541	990.5	4.272	0.431298	1114.5	17.5214	1.57213	734.167	33.2653	4.53103		1079.71	281.097	26.0345
E0999	Xenograft/N87	783.833	19.2765	2.45926	590.167	14.2858	2.42063	674	20.3162	3.01428	504.717	34.1836	6.77282		638.179	109.611	17.1756
Peptides highlighted in green were used in the SRM assay developed in fresh frozen tissue

## Sheet: CLIC3_all
		GVPFTLTTVDTR			DFAPGSQLPILLYDSDAK			APLEHELAGEPQLR			QAPIPAELR				All peptides				3 peptides (DFA_APL_QAP)
Unique identifier	Tissue / Cell Type	Avg	STD	%CV	Avg	STD	%CV	Avg	STD	%CV	Avg	STD	%CV		Avg	STD	%CV		Avg	STD	%CV
E0971	Xenograft/C05735/Tumor	ND	ND	ND	ND	ND	ND	149.583	11.446	7.65192	ND	ND	ND		149.583	11.446	7.65192		149.583	11.446	7.65192
E0972	Xenograft/Co6044	ND	ND	ND	ND	ND	ND	90.3667	22.5751	24.9817	ND	ND	ND		90.3667	22.5751	24.9817		90.3667	22.5751	24.9817
E0973	Xenograft/C07523/Tumor	223.05	5.06853	2.27237	ND	ND	ND	256.25	57.3464	22.3791	ND	ND	ND		236.33	34.1419	14.4467		256.25	57.3464	22.3791
E0974	Xenograft/C07689/Tumor	ND	ND	ND	ND	ND	ND	ND	ND	ND	ND	ND	ND		ND	ND	ND		ND	ND	ND
E0975	Xenograft/Lu7166/Tumor	ND	ND	ND	ND	ND	ND	ND	ND	ND	ND	ND	ND		ND	ND	ND		ND	ND	ND
E0976	Xenograft/Lu7187/Tumor	ND	ND	ND	ND	ND	ND	ND	ND	ND	ND	ND	ND		ND	ND	ND		ND	ND	ND
E0977	Xenograft/Lu7298/Tumor	ND	ND	ND	ND	ND	ND	ND	ND	ND	ND	ND	ND		ND	ND	ND		ND	ND	ND
E0978	Xenograft/Lu7915/Tumor	ND	ND	ND	ND	ND	ND	ND	ND	ND	ND	ND	ND		ND	ND	ND		ND	ND	ND
E0979	Xenograft/Lu7414	ND	ND	ND	496.517	127.839	25.7471	351.667	10.7464	3.05586	ND	ND	ND		424.092	113.48	26.7584		424.092	113.48	26.7584
E0980	Xenograft/Lu7177/Tumor	283.233	15.39	5.43367	906.5	234.437	25.8618	505.9	7.91707	1.56495	ND	ND	ND		565.211	297.708	52.6721		706.2	264.865	37.5057
E0981	Xenograft/Lu7860	134.517	23.8109	17.7011	ND	ND	ND	192.35	1.62635	0.845514	ND	ND	ND		157.65	35.8824	22.7608		192.35	1.62635	0.845514
E0982	Xenograft/HBCx-14/Tumor	ND	ND	ND	ND	ND	ND	ND	ND	ND	ND	ND	ND		ND	ND	ND		ND	ND	ND
E0983	Xenograft/HBCx-9/Tumor	ND	ND	ND	ND	ND	ND	ND	ND	ND	ND	ND	ND		ND	ND	ND		ND	ND	ND
E0984	Xenograft/LXFE409	ND	ND	ND	ND	ND	ND	ND	ND	ND	ND	ND	ND		ND	ND	ND		ND	ND	ND
E0985	Xenograft/LXFL1072	ND	ND	ND	ND	ND	ND	ND	ND	ND	ND	ND	ND		ND	ND	ND		ND	ND	ND
E0986	Xenograft/LXFA1584	ND	ND	ND	ND	ND	ND	ND	ND	ND	139.967	9.42766	6.73565		139.967	9.42766	6.73565		139.967	9.42766	6.73565
E0987	Xenograft/LXFE722	ND	ND	ND	ND	ND	ND	220.9	19.5277	8.84005	ND	ND	ND		220.9	19.5277	8.84005		220.9	19.5277	8.84005
E0988	Xenograft/MAXF449	ND	ND	ND	ND	ND	ND	ND	ND	ND	ND	ND	ND		ND	ND	ND		ND	ND	ND
E0989	Xenograft/T47D	817.833	10.1283	1.23844	2399	397.211	16.5574	2095.33	62.4306	2.97951	2481.17	43.7674	1.76398		1948.33	719.048	36.9058		2325.17	268.098	11.5303
E0990	Xenograft/MCF7	94.85	23.6193	24.9018	399.9	214.293	53.5867	198.033	8.02564	4.05267	230.9	10.916	4.72761		230.921	147.025	63.6688		276.278	142.567	51.6026
E0991	Xenograft/H1993	ND	ND	ND	ND	ND	ND	ND	ND	ND	ND	ND	ND		ND	ND	ND		ND	ND	ND
E0992	Xenograft/SW-48	ND	ND	ND	ND	ND	ND	141.1	16.8164	11.918	214.15	4.42126	2.06456		177.625	41.4949	23.361		177.625	41.4949	23.361
E0993	Xenograft/H1975	247.25	11.6551	4.71391	730	84.5887	11.5875	507.533	45.7348	9.0112	731.667	2.25462	0.308149		554.113	212.167	38.2895		656.4	121.57	18.5207
E0994	Xenograft/H322M	854.5	22.2542	2.60435	2246.33	257.318	11.455	1750.33	45.8321	2.61848	2054.67	33.0618	1.60911		1726.46	568.604	32.9347		2017.11	253.521	12.5685
E0995	Xenograft/FaDu	299.217	16.7359	5.59324	1166.33	134.52	11.5336	710.5	32.3149	4.54819	742.5	16.9337	2.28063		729.637	325.982	44.6772		873.111	231.11	26.4698
E0996	Xenograft/Du-145	314.033	25.5727	8.14331	930	47.6104	5.1194	536.167	16.1967	3.02083	694.167	19.1855	2.76382		618.592	236.222	38.1871		720.111	173.738	24.1266
E0997	Xenograft/BxPC3	135.3	6.71751	4.9649	ND	ND	ND	234.933	30.3292	12.9097	333.65	11.7411	3.51898		247.044	84.5795	34.2366		284.292	57.8496	20.3487
E0998	Xenograft/U87MG	ND	ND	ND	ND	ND	ND	ND	ND	ND	ND	ND	ND		ND	ND	ND		ND	ND	ND
E0999	Xenograft/N87	677.333	30.872	4.55788	2661.17	227.725	8.55733	2015	60.2889	2.992	2848.5	36.8477	1.29358		2050.5	894.697	43.6331		2508.22	397.028	15.8291
Peptides highlighted in green were used in the SRM assay developed in fresh frozen tissue
One peptide showed inconsistent quntification with the rest peptides (highlighted in yellow).

## Sheet: GM2A_all
		VDLVLEK			EVAGLWIK			EGTYSLPK			IESVLSSSGK				All peptides
Unique identifier	Tissue / Cell Type	Avg	STD	%CV	Avg	STD	%CV	Avg	STD	%CV	Avg	STD	%CV		Avg	STD	%CV
E0971	Xenograft/C05735/Tumor	ND	ND	ND	ND	ND	ND	ND	ND	ND	ND	ND	ND		ND	ND	ND
E0972	Xenograft/Co6044	ND	ND	ND	ND	ND	ND	ND	ND	ND	ND	ND	ND		ND	ND	ND
E0973	Xenograft/C07523/Tumor	ND	ND	ND	ND	ND	ND	ND	ND	ND	ND	ND	ND		ND	ND	ND
E0974	Xenograft/C07689/Tumor	ND	ND	ND	ND	ND	ND	ND	ND	ND	404.333	18.1621	4.49187		404.333	18.1621	4.49187
E0975	Xenograft/Lu7166/Tumor	432.433	28.7765	6.65455	ND	ND	ND	ND	ND	ND	309.867	5.87034	1.89447		371.15	69.6548	18.7673
E0976	Xenograft/Lu7187/Tumor	ND	ND	ND	ND	ND	ND	ND	ND	ND	ND	ND	ND		ND	ND	ND
E0977	Xenograft/Lu7298/Tumor	ND	ND	ND	ND	ND	ND	ND	ND	ND	ND	ND	ND		ND	ND	ND
E0978	Xenograft/Lu7915/Tumor	ND	ND	ND	ND	ND	ND	ND	ND	ND	323.683	16.6704	5.15021		323.683	16.6704	5.15021
E0979	Xenograft/Lu7414	ND	ND	ND	ND	ND	ND	ND	ND	ND	ND	ND	ND		ND	ND	ND
E0980	Xenograft/Lu7177/Tumor	771	20.4756	2.65572	ND	ND	ND	ND	ND	ND	709.333	42.1584	5.94339		740.167	44.9385	6.0714
E0981	Xenograft/Lu7860	498.9	73.8872	14.81	ND	ND	ND	ND	ND	ND	319.467	19.237	6.02161		409.183	109.502	26.7611
E0982	Xenograft/HBCx-14/Tumor	ND	ND	ND	ND	ND	ND	ND	ND	ND	189.467	13.4497	7.09869		189.467	13.4497	7.09869
E0983	Xenograft/HBCx-9/Tumor	ND	ND	ND	ND	ND	ND	ND	ND	ND	329.25	9.35668	2.84182		329.25	9.35668	2.84182
E0984	Xenograft/LXFE409	ND	ND	ND	ND	ND	ND	ND	ND	ND	240.05	15.8064	6.58463		240.05	15.8064	6.58463
E0985	Xenograft/LXFL1072	ND	ND	ND	ND	ND	ND	ND	ND	ND	ND	ND	ND		ND	ND	ND
E0986	Xenograft/LXFA1584	ND	ND	ND	ND	ND	ND	ND	ND	ND	254.017	15.3761	6.0532		254.017	15.3761	6.0532
E0987	Xenograft/LXFE722	ND	ND	ND	ND	ND	ND	ND	ND	ND	258.683	17.5047	6.76683		258.683	17.5047	6.76683
E0988	Xenograft/MAXF449	454.017	17.2387	3.79693	ND	ND	ND	ND	ND	ND	361.633	17.6015	4.86723		407.825	52.9452	12.9823
E0989	Xenograft/T47D	517.833	54.5627	10.5367	ND	ND	ND	ND	ND	ND	460.45	1.29325	0.280867		489.142	46.6836	9.54398
E0990	Xenograft/MCF7	ND	ND	ND	ND	ND	ND	ND	ND	ND	136.733	7.02608	5.13853		136.733	7.02608	5.13853
E0991	Xenograft/H1993	ND	ND	ND	ND	ND	ND	ND	ND	ND	270.133	6.40124	2.36966		270.133	6.40124	2.36966
E0992	Xenograft/SW-48	517.667	44.411	8.57906	ND	ND	ND	ND	ND	ND	466.317	8.41016	1.80353		491.992	40.1033	8.15121
E0993	Xenograft/H1975	428.933	37.6587	8.77963	ND	ND	ND	ND	ND	ND	301.783	7.8712	2.60823		365.358	73.7712	20.1915
E0994	Xenograft/H322M	1451.83	21.6814	1.49338	955.667	61.7137	6.45766	1789	283.194	15.8298	1332.67	18.6436	1.39897		1382.29	334.91	24.2286
E0995	Xenograft/FaDu	542.5	42.7463	7.87951	ND	ND	ND	ND	ND	ND	494.217	44.5356	9.01134		518.358	47.1556	9.0971
E0996	Xenograft/Du-145	ND	ND	ND	ND	ND	ND	ND	ND	ND	280.267	11.55	4.12109		280.267	11.55	4.12109
E0997	Xenograft/BxPC3	349.4	24.2506	6.94063	ND	ND	ND	ND	ND	ND	311.1	18.7064	6.01299		330.25	28.553	8.64588
E0998	Xenograft/U87MG	559.833	46.1149	8.23725	ND	ND	ND	1166.17	162.516	13.936	405.483	11.2832	2.78266		710.494	358.37	50.4396
E0999	Xenograft/N87	ND	ND	ND	ND	ND	ND	ND	ND	ND	241.283	4.88117	2.023		241.283	4.88117	2.023
Peptides highlighted in green were used in the SRM assay developed in fresh frozen tissue

## Sheet: PADI3_all
		VSYEVPR			ILIGGNLPGSSGR			DFLHAQK			TISINQVLSNK			DLINYNK				All				4 peptides (VSY_ILI_DFL_TIS)
Unique identifier	Tissue / Cell Type	Avg	STD	%CV	Avg	STD	%CV	Avg	STD	%CV	Avg	STD	%CV	Avg	STD	%CV		Avg	STD	%CV		Avg	STD	%CV
E0971	Xenograft/C05735/Tumor	ND	ND	ND	ND	ND	ND	ND	ND	ND	ND	ND	ND	ND	ND	ND		ND	ND	ND		ND	ND	ND
E0972	Xenograft/Co6044	ND	ND	ND	ND	ND	ND	ND	ND	ND	ND	ND	ND	ND	ND	ND		ND	ND	ND		ND	ND	ND
E0973	Xenograft/C07523/Tumor	ND	ND	ND	ND	ND	ND	ND	ND	ND	ND	ND	ND	ND	ND	ND		ND	ND	ND		ND	ND	ND
E0974	Xenograft/C07689/Tumor	ND	ND	ND	ND	ND	ND	ND	ND	ND	ND	ND	ND	ND	ND	ND		ND	ND	ND		ND	ND	ND
E0975	Xenograft/Lu7166/Tumor	ND	ND	ND	ND	ND	ND	ND	ND	ND	ND	ND	ND	ND	ND	ND		ND	ND	ND		ND	ND	ND
E0976	Xenograft/Lu7187/Tumor	ND	ND	ND	ND	ND	ND	ND	ND	ND	ND	ND	ND	ND	ND	ND		ND	ND	ND		ND	ND	ND
E0977	Xenograft/Lu7298/Tumor	ND	ND	ND	ND	ND	ND	ND	ND	ND	ND	ND	ND	ND	ND	ND		ND	ND	ND		ND	ND	ND
E0978	Xenograft/Lu7915/Tumor	ND	ND	ND	ND	ND	ND	ND	ND	ND	ND	ND	ND	ND	ND	ND		ND	ND	ND		ND	ND	ND
E0979	Xenograft/Lu7414	ND	ND	ND	ND	ND	ND	ND	ND	ND	ND	ND	ND	ND	ND	ND		ND	ND	ND		ND	ND	ND
E0980	Xenograft/Lu7177/Tumor	602.167	2.75379	0.457313	737.333	12.897	1.74914	763.167	26.2742	3.44279	390.683	30.4065	7.7829	ND	ND	ND		623.337	155.197	24.8978		623.337	155.197	24.8978
E0981	Xenograft/Lu7860	428.133	9.54481	2.2294	503.517	8.15787	1.62018	589.667	95.4337	16.1843	ND	ND	ND	203.15	15.1127	7.43916		431.117	155.523	36.0744		507.106	84.947	16.7513
E0982	Xenograft/HBCx-14/Tumor	ND	ND	ND	ND	ND	ND	ND	ND	ND	ND	ND	ND	ND	ND	ND		ND	ND	ND		ND	ND	ND
E0983	Xenograft/HBCx-9/Tumor	ND	ND	ND	ND	ND	ND	ND	ND	ND	ND	ND	ND	ND	ND	ND		ND	ND	ND		ND	ND	ND
E0984	Xenograft/LXFE409	ND	ND	ND	ND	ND	ND	ND	ND	ND	ND	ND	ND	ND	ND	ND		ND	ND	ND		ND	ND	ND
E0985	Xenograft/LXFL1072	ND	ND	ND	ND	ND	ND	ND	ND	ND	ND	ND	ND	ND	ND	ND		ND	ND	ND		ND	ND	ND
E0986	Xenograft/LXFA1584	ND	ND	ND	215.417	12.4262	5.76846	ND	ND	ND	ND	ND	ND	ND	ND	ND		215.417	12.4262	5.76846		215.417	12.4262	5.76846
E0987	Xenograft/LXFE722	647.167	12.7115	1.96418	802.833	9.56992	1.19202	730.167	26.8623	3.67893	ND	ND	ND	314.583	42.9093	13.64		623.688	196.38	31.4869		726.722	69.2379	9.52742
E0988	Xenograft/MAXF449	ND	ND	ND	ND	ND	ND	ND	ND	ND	ND	ND	ND	ND	ND	ND		ND	ND	ND		ND	ND	ND
E0989	Xenograft/T47D	301.833	3.53424	1.17092	373.367	12.9852	3.47787	ND	ND	ND	ND	ND	ND	ND	ND	ND		337.6	40.0942	11.8763		337.6	40.0942	11.8763
E0990	Xenograft/MCF7	440.35	5.14684	1.16881	550.333	11.0943	2.01592	ND	ND	ND	ND	ND	ND	215.633	4.517	2.09476		402.106	147.884	36.7775		495.342	60.7349	12.2612
E0991	Xenograft/H1993	ND	ND	ND	ND	ND	ND	ND	ND	ND	ND	ND	ND	ND	ND	ND		ND	ND	ND		ND	ND	ND
E0992	Xenograft/SW-48	ND	ND	ND	ND	ND	ND	ND	ND	ND	ND	ND	ND	ND	ND	ND		ND	ND	ND		ND	ND	ND
E0993	Xenograft/H1975	310	12.6873	4.09268	398.55	8.27632	2.07661	ND	ND	ND	318.85	ND	ND	ND	ND	ND		349.214	47.0748	13.4802		349.214	47.0748	13.4802
E0994	Xenograft/H322M	331.1	12.9317	3.90569	394.117	7.29423	1.85078	ND	ND	ND	ND	ND	ND	ND	ND	ND		362.608	35.7702	9.86468		362.608	35.7702	9.86468
E0995	Xenograft/FaDu	208.883	11.8324	5.6646	224.7	8.46508	3.76728	ND	ND	ND	ND	ND	ND	ND	ND	ND		216.792	12.6379	5.82949		216.792	12.6379	5.82949
E0996	Xenograft/Du-145	ND	ND	ND	ND	ND	ND	ND	ND	ND	ND	ND	ND	ND	ND	ND		ND	ND	ND		ND	ND	ND
E0997	Xenograft/BxPC3	1031.33	14.2244	1.37922	1393.83	32.2503	2.31379	935.333	20.0021	2.1385	531.833	17.0978	3.21487	419.45	11.9383	2.84617		862.357	365.418	42.3744		973.083	321.01	32.9889
E0998	Xenograft/U87MG	ND	ND	ND	ND	ND	ND	ND	ND	ND	ND	ND	ND	ND	ND	ND		ND	ND	ND		ND	ND	ND
E0999	Xenograft/N87	ND	ND	ND	ND	ND	ND	ND	ND	ND	ND	ND	ND	ND	ND	ND		ND	ND	ND		ND	ND	ND
Peptides highlighted in green were used in the SRM assay developed in fresh frozen tissue
One peptide showed inconsistent quntification with the rest peptides (highlighted in yellow).
