# Supplementary material for: Translation and evaluation of a pre-clinical 5-protein response prediction signature in a breast cancer phase Ib clinical trial
Source: PLoS One. 2019 Mar 21;14(3):e0213892. doi: 10.1371/journal.pone.0213892 (PMC6428264; doi:10.1371/journal.pone.0213892)
Supplement: S6 Table — (XLSX) [file pone.0213892.s009.xlsx]

## Sheet: Summary
Supplementary Table 6: Measurement of the 5-protein response signature in lung and breast cancer FFPE tissue and in two selected xenografts
Unique identifier	Tissue / Cell Type	DPYSL2 (amol/mg)	OAT (amol/mg)	CLIC3 (amol/mg)	GM2A (amol/mg)	PADI3 (amol/mg)
E0693	sqNSCLC	1821.5	387	195.4	918.9	921.2
E0694	sqNSCLC	1408.1	1478.5	261.6	1174.7	145.6
E0695	sqNSCLC	1619.8	251.3	149.4	738.4	ND
E0696	sqNSCLC	1859.1	2513.8	154.2	886.4	ND
E0697	sqNSCLC	1019.6	1049	139.7	1395.1	123.4
E0698	sqNSCLC	2498.8	1310.9	449	1044.2	ND
E0699	sqNSCLC	1334.6	3786.4	259.8	917	1586.8
E0700	sqNSCLC	1816.3	292.3	249.7	834.7	2666.3
E0701	sqNSCLC	1209.4	752.4	562.3	1013.4	1450.2
E0702	sqNSCLC	2301.1	439.8	450.2	1075.3	ND
E0703	BC	3402.3	2428.3	942	1083.9	ND
E0704	BC	2573.9	1312.4	527.3	979.6	ND
E0705	BC	1586.8	922.9	253.7	906.7	ND
E0707	BC	2540.1	475.3	128.9	732.3	ND
E0709	BC	1767.6	1810	ND	796.3	ND
E0710	BC	1996.7	758.3	ND	840.9	ND
E0711	BC	1821.9	826.4	247.3	797.1	ND
E0712	BC	3452.6	3360.4	ND	451.4	ND
E0978	Xenograft - Lu7915	908.8	1914.7	ND	394.9	ND
E0988	Xenograft- MAXF449	2285	21605.6	ND	385	ND
Quantification values reported below LLOQ are highlighted in red; ND: not detected

## Sheet: DPYL2
		VFNLYPR			TVTPASSK			QQAPPVR				All peptides
Oncoplex UID	Tissue / Cell Type	Avg	STD	%CV	Avg	STD	%CV	Avg	STD	%CV		Avg	STD	%CV
E0693	sqNSCLC	1916.7	15.2	0.8	1480.5	10	0.7	2067.3	45.1	2.2		1821.5	265.1	14.6
E0694	sqNSCLC	1374.7	4.4	0.3	1230.8	21.8	1.8	1618.8	36.1	2.2		1408.1	171.2	12.2
E0695	sqNSCLC	1616.3	6.7	0.4	1397.5	40.7	2.9	1845.7	30.2	1.6		1619.8	195.8	12.1
E0696	sqNSCLC	1880.8	43.3	2.3	1605.3	48.2	3	2091.2	36.9	1.8		1859.1	214.3	11.5
E0697	sqNSCLC	942.2	20.7	2.2	924.3	19.2	2.1	1192.3	19.8	1.7		1019.6	130.9	12.8
E0698	sqNSCLC	2478.5	74	3	2218.7	16	0.7	2799.3	31.8	1.1		2498.8	255.2	10.2
E0699	sqNSCLC	1340.3	36.2	2.7	1165	26.8	2.3	1498.3	32.1	2.1		1334.6	147	11
E0700	sqNSCLC	1872.7	8.2	0.4	1676.2	57.5	3.4	1900	69.6	3.7		1816.3	115	6.3
E0701	sqNSCLC	1096.5	30.5	2.8	1105	18.8	1.7	1426.8	55.1	3.9		1209.4	166.4	13.8
E0702	sqNSCLC	2369.3	47.3	2	1878.5	69.5	3.7	2655.5	41.6	1.6		2301.1	343.5	14.9
E0703	BC	3433	72.4	2.1	2702.8	62.4	2.3	4071.2	35.8	0.9		3402.3	595.1	17.5
E0704	BC	2707.7	19.6	0.7	2323.7	29.9	1.3	2690.3	21.8	0.8		2573.9	189	7.3
E0705	BC	1620.7	29.9	1.8	1386.3	16.2	1.2	1753.5	13.4	0.8		1586.8	162	10.2
E0707	BC	2654.3	39.3	1.5	2131.3	50	2.3	2834.7	78.1	2.8		2540.1	320.4	12.6
E0709	BC	1664.7	56.4	3.4	1625.3	40.8	2.5	2012.7	34.2	1.7		1767.6	188.6	10.7
E0710	BC	1927.8	33	1.7	1725.8	71	4.1	2336.5	10.6	0.5		1996.7	272.3	13.6
E0711	BC	1704.5	4.3	0.3	1711	145.6	8.5	2050.3	38	1.9		1821.9	187.1	10.3
E0712	BC	3335	98.7	3	2850.2	65.1	2.3	4172.5	124.5	3		3452.6	585.7	17
E0978	Xenograft- Lu7915	1066.3	17.7	1.7	787.5	26	3.3	872.7	27.6	3.2		908.8	125.5	13.8
E0988	Xenograft- MAXF449	2472.2	38.3	1.6	2064.5	6.2	0.3	2318.3	49.2	2.1		2285.0 .	181	7.9
Peptides highlighted in green were used in the SRM assay developed in fresh frozen tissue

## Sheet: OAT
		LGIILR			LPSDVVTAVR			FAPPLVIK				All peptides
Oncoplex UID	Tissue / Cell Type	Avg	STD	%CV	Avg	STD	%CV	Avg	STD	%CV		Avg	STD	%CV
E0693	sqNSCLC	354.9	25.7	7.2	428.9	24.2	5.6	377.2	28.4	7.5		387	39.9	10.3
E0694	sqNSCLC	1365.7	47.7	3.5	1613.2	92.8	5.8	1456.7	37.7	2.6		1478.5	121.8	8.2
E0695	sqNSCLC	242.8	17.1	7	279.4	7.2	2.6	231.7	8.6	3.7		251.3	23.9	9.5
E0696	sqNSCLC	2297.3	83.1	3.6	2665.8	24.4	0.9	2578.3	29.2	1.1		2513.8	172.9	6.9
E0697	sqNSCLC	975.2	19.3	2	1092	31.3	2.9	1079.8	35.6	3.3		1049	61.2	5.8
E0698	sqNSCLC	1185.8	43.5	3.7	1398.3	17.5	1.3	1348.7	32.2	2.4		1310.9	100.4	7.7
E0699	sqNSCLC	3650.2	34.3	0.9	3958.2	102.4	2.6	3751	125.6	3.3		3786.4	159.2	4.2
E0700	sqNSCLC	261.5	9.5	3.6	361.2	4.6	1.3	254.2	5.3	2.1		292.3	52.1	17.8
E0701	sqNSCLC	689.3	48.3	7	841.7	1.8	0.2	726.3	4	0.6		752.4	73	9.7
E0702	sqNSCLC	440.1	16.4	3.7	547.2	27.4	5	332.2	6.5	2		439.8	94.5	21.5
E0703	BC	2239	51.2	2.3	2478.8	28	1.1	2567.2	122.7	4.8		2428.3	162	6.7
E0704	BC	1256.2	22.5	1.8	1346.3	48.9	3.6	1334.7	19.9	1.5		1312.4	51.2	3.9
E0705	BC	900.7	42.3	4.7	931.3	12.6	1.4	936.7	32.8	3.5		922.9	32.2	3.5
E0707	BC	462.3	12.6	2.7	528.2	20.5	3.9	435.6	37.5	8.6		475.3	46.9	9.9
E0709	BC	1635	82.5	5	1935.5	39.3	2	1859.5	28.8	1.5		1810	143.5	7.9
E0710	BC	700.3	4.6	0.7	818.2	24.6	3	756.5	10.4	1.4		758.3	52.8	7
E0711	BC	784.8	34.3	4.4	851.3	11.6	1.4	843	22.5	2.7		826.4	37.9	4.6
E0712	BC	2910.7	83.8	2.9	3603.8	76	2.1	3566.8	104.8	2.9		3360.4	346.4	10.3
E0978	Xenograft - Lu7915	1837	34.7	1.9	1916.3	24	1.3	1990.7	10.6	0.5		1914.7	70	3.7
E0988	Xenograft- MAXF449	20281.7	578.4	2.9	22786.7	112.7	0.5	21748.3	75.1	0.3		21605.6	1129.7	5.2
Peptides highlighted in green were used in the SRM assay developed in fresh frozen tissue

## Sheet: CLIC3
		APLEHELAGEPQLR			QAPIPAELR				All peptides
Oncoplex UID	Tissue / Cell Type	Avg	STD	%CV	Avg	STD	%CV		Avg	STD	%CV
E0693	sqNSCLC	198.1	9.5	4.8	192.8	8.5	4.4		195.4	8.6	4.4
E0694	sqNSCLC	281	23.3	8.3	242.2	10.1	4.2		261.6	26.6	10.2
E0695	sqNSCLC	149.4	15.7	10.5	ND	ND	ND		149.4	15.7	10.5
E0696	sqNSCLC	171.3	4.5	2.6	137.2	6.1	4.4		154.2	19.3	12.5
E0697	sqNSCLC	158.5	28.8	18.1	120.9	26.5	21.9		139.7	32.2	23
E0698	sqNSCLC	467	18.6	4	430.9	34	7.9		449	31.5	7
E0699	sqNSCLC	281.4	10.1	3.6	238.1	7.4	3.1		259.8	25	9.6
E0700	sqNSCLC	269.6	34.9	13	229.7	15.7	6.8		249.7	32.6	13.1
E0701	sqNSCLC	592.5	45.3	7.6	532	32.6	6.1		562.3	48.4	8.6
E0702	sqNSCLC	462.2	27	5.8	438.1	29.9	6.8		450.2	28.7	6.4
E0703	BC	879.2	38.8	4.4	1004.8	36.6	3.6		942	76.6	8.1
E0704	BC	582.5	68	11.7	472.1	20.9	4.4		527.3	75.4	14.3
E0705	BC	269.7	20.5	7.6	237.8	1.8	0.8		253.7	21.8	8.6
E0707	BC	156.4	17.9	11.4	110.5	6.4	5.8		128.9	27.1	21
E0709	BC	ND	ND	ND	ND	ND	ND		ND	ND	ND
E0710	BC	ND	ND	ND	ND	ND	ND		ND	ND	ND
E0711	BC	229	13.7	6	265.6	12.6	4.7		247.3	23.2	9.4
E0712	BC	ND	ND	ND	ND	ND	ND		ND	ND	ND
E0978	Xenograft - Lu7915	ND	ND	ND	ND	ND	ND		ND	ND	ND
E0988	Xenograft- MAXF449	ND	ND	ND	ND	ND	ND		ND	ND	ND
Quantification values reported below LLOQ are highlighted in red; ND: not detected

## Sheet: GM2A
		VDLVLEK			EGTYSLPK			IESVLSSSGK				All peptides
Oncoplex UID	Tissue / Cell Type	Avg	STD	%CV	Avg	STD	%CV	Avg	STD	%CV		Avg	STD	%CV
E0693	sqNSCLC	979.8	30	3.1	942.8	97.5	10.3	834	5.3	0.6		918.9	83.2	9.1
E0694	sqNSCLC	1303.3	21.4	1.6	1020.3	26.8	2.6	1200.3	35.1	2.9		1174.7	126.5	10.8
E0695	sqNSCLC	776.2	35.5	4.6	756.2	50.4	6.7	683	22.9	3.4		738.4	53.7	7.3
E0696	sqNSCLC	925.3	17.8	1.9	927.3	46.8	5	806.7	5.1	0.6		886.4	64.9	7.3
E0697	sqNSCLC	1480.7	36.5	2.5	1403.8	31.6	2.3	1300.7	23.5	1.8		1395.1	82.7	5.9
E0698	sqNSCLC	1069.7	9.6	0.9	1059.2	24.3	2.3	1003.7	17.9	1.8		1044.2	34.5	3.3
E0699	sqNSCLC	1001.8	22.8	2.3	835.2	18	2.2	914	13.1	1.4		917	73.9	8.1
E0700	sqNSCLC	941.8	43.6	4.6	771.8	94.9	12.3	790.3	20.1	2.5		834.7	96.7	11.6
E0701	sqNSCLC	1120	4.3	0.4	969.8	28	2.9	950.3	38.9	4.1		1013.4	83.9	8.3
E0702	sqNSCLC	1124.8	59.2	5.3	1092.2	21.9	2	1008.8	30.8	3		1075.3	62.6	5.8
E0703	BC	1074.7	107.5	10	1095.2	39.9	3.6	1082	22.4	2.1		1083.9	59.1	5.5
E0704	BC	869.3	31.6	3.6	1137.8	37.4	3.3	931.7	10.2	1.1		979.6	124.2	12.7
E0705	BC	844.3	3.5	0.4	904	10	1.1	971.8	21.5	2.2		906.7	56.5	6.2
E0707	BC	742.3	12.7	1.7	721.7	43.5	6	733	32.4	4.4		732.3	29.3	4
E0709	BC	763	4.3	0.6	823.5	75.1	9.1	802.3	8.8	1.1		796.3	46.3	5.8
E0710	BC	794.8	20.2	2.5	794.2	54	6.8	933.8	22.2	2.4		840.9	76.2	9.1
E0711	BC	703.8	21.4	3	724	67.4	9.3	963.3	8.3	0.9		797.1	130	16.3
E0712	BC	470.8	19.4	4.1	ND	ND	ND	432	12.6	2.9		451.4	25.8	5.7
E0978	Xenograft- Lu7915	ND	ND	ND	ND	ND	ND	394.9	21.8	5.5		394.9	21.8	5.5
E0988	Xenograft- MAXF449	368.8	33.9	9.2	ND	ND	ND	401.2	11.5	2.9		385	28.7	7.5
Peptides highlighted in green were used in the SRM assay developed in fresh frozen tissue

## Sheet: PADI
		VSYEVPR			ILIGGNLPGSSGR			DLINYNK				All peptides				2 peptides (VSY & ILI)
Oncoplex UID	Tissue / Cell Type	Avg	STD	%CV	Avg	STD	%CV	Avg	STD	%CV		Avg	STD	%CV		Avg	STD	%CV
E0693	sqNSCLC	859.3	7.8	0.9	983	9.3	0.9	407.8	17.1	4.2		750	262.4	35		921.2	68.2	7.4
E0694	sqNSCLC	158.5	11.3	7.1	132.7	8.3	6.2	ND	ND	ND		145.6	16.7	11.4		145.6	16.7	11.4
E0695	sqNSCLC	ND	ND	ND	ND	ND	ND	ND	ND	ND		ND	ND	ND		ND	ND	ND
E0696	sqNSCLC	ND	ND	ND	ND	ND	ND	ND	ND	ND		ND	ND	ND		ND	ND	ND
E0697	sqNSCLC	142.5	16.2	11.4	104.4	8.4	8	306.4	2.9	0.9		184.4	93.4	50.7		123.4	23.9	19.3
E0698	sqNSCLC	ND	ND	ND	ND	ND	ND	ND	ND	ND		ND	ND	ND		ND	ND	ND
E0699	sqNSCLC	1387.2	9.6	0.7	1786.3	14	0.8	539.8	35	6.5		1237.8	551.6	44.6		1586.8	218.9	13.8
E0700	sqNSCLC	2264.2	14.8	0.7	3068.3	55.8	1.8	1029.5	54.3	5.3		2120.7	890.3	42		2666.3	442	16.6
E0701	sqNSCLC	1261.8	10.1	0.8	1638.5	22.9	1.4	500.8	11.9	2.4		1133.7	502.1	44.3		1450.2	206.9	14.3
E0702	sqNSCLC	ND	ND	ND	ND	ND	ND	ND	ND	ND		ND	ND	ND		ND	ND	ND
E0703	BC	ND	ND	ND	ND	ND	ND	ND	ND	ND		ND	ND	ND		ND	ND	ND
E0704	BC	ND	ND	ND	ND	ND	ND	ND	ND	ND		ND	ND	ND		ND	ND	ND
E0705	BC	ND	ND	ND	ND	ND	ND	ND	ND	ND		ND	ND	ND		ND	ND	ND
E0707	BC	ND	ND	ND	ND	ND	ND	ND	ND	ND		ND	ND	ND		ND	ND	ND
E0709	BC	ND	ND	ND	ND	ND	ND	ND	ND	ND		ND	ND	ND		ND	ND	ND
E0710	BC	ND	ND	ND	ND	ND	ND	ND	ND	ND		ND	ND	ND		ND	ND	ND
E0711	BC	ND	ND	ND	ND	ND	ND	ND	ND	ND		ND	ND	ND		ND	ND	ND
E0712	BC	ND	ND	ND	ND	ND	ND	ND	ND	ND		ND	ND	ND		ND	ND	ND
E0978	Xenograft - Lu7915	ND	ND	ND	ND	ND	ND	ND	ND	ND		ND	ND	ND		ND	ND	ND
E0988	Xenograft- MAXF449	ND	ND	ND	ND	ND	ND	ND	ND	ND		ND	ND	ND		ND	ND	ND
The peptide highlighted in green was used in the SRM assay developed in fresh frozen tissue
One peptide showed inconsistent quntification with the rest peptides (highlighted in yellow).
Quantification values reported below LLOQ are highlighted in red
