# Supplementary material for: Translation and evaluation of a pre-clinical 5-protein response prediction signature in a breast cancer phase Ib clinical trial
Source: PLoS One. 2019 Mar 21;14(3):e0213892. doi: 10.1371/journal.pone.0213892 (PMC6428264; doi:10.1371/journal.pone.0213892)
Supplement: S7 Table — (XLSX) [file pone.0213892.s010.xlsx]

## Sheet: Sheet1
Supplementary Table 7: summary of patient clinical data enrolled in trial BP27582
	patients with samples analyzed by MS	patients with no MS analysis
n	17	18
Gender
Male	1	0
Female	16	18
Age [years] at baseline
Mean (SD)	57.9 (-13.9)	57.6 (-11.3)
Median	62	59.5
Min - Max	33 - 77	35 - 72
IRS score EGFR membranous
Mean (SD)	0.08 (-0.35)	0.19 (-0.51)
Median	0	0
Min - Max	0 - 1.4	0 - 2
IRS Score: HER2 Cytoplasmic Intensity
Mean (SD)	0.04 (0.09)	0.06 (0.07)
Median	0	0.05
Min - Max	0.0 − 0.4	0.0 − 0.2
IRS Score: HER2 Membranous Intensity
Mean (SD)	0.56 (0.59)	0.25 (0.38)
Median	0.4	0.02
Min - Max	0.0 − 1.9	0.0 − 1.0
IRS Score: HER3 Cytoplasmic Intensity
Mean (SD)	1.51 (0.69)	1.55 (0.95)
Median	1.62	1.59
Min - Max	0.1 − 3.0	0.0 − 3.0
IRS Score: HER3 Membranous Intensity
Mean (SD)	2.23 (0.54)	2.19 (0.58)
Median	2.21	2.23
Min - Max	1.2 − 3.0	1.0 − 3.0
Complete Response (CR)
N (% of population)	1 (5.9%)	0
Partial Response (PR)
N (% of population)	4 (23.5%)	6 (33.3%)
Stable Disease (SD)
N (% of population)	10 (58.8%)	6 (33.3%)
Progressive Disease (PD)
N (% of population)	2 (11.8%)	4 (22.2%)
Missing or unevaluable
N (% of population)	0	2 (11.1%)
