# Supplementary material for: Translation and evaluation of a pre-clinical 5-protein response prediction signature in a breast cancer phase Ib clinical trial
Source: PLoS One. 2019 Mar 21;14(3):e0213892. doi: 10.1371/journal.pone.0213892 (PMC6428264; doi:10.1371/journal.pone.0213892)
Supplement: S8 Table — (XLSX) [file pone.0213892.s011.xlsx]

## Sheet: Summary
Supplementary Table 8: Measurement of the 5-protein signature in FFPE tissue samples from patients enrolled in the trial BP27582
		EGFR (amol/mg)		HER2 (amol/mg)		HER3 (amol/mg)		DPYL2 (amol/mg)		OAT (amol/mg)		GM2A (amol/mg)		PADI3 (amol/mg)		CLIC3 (amol/mg)		HER3 IRS (membrane)	HER3 IRS (cytoplasm)	EGFR IRS (membrane)	EGFR IRS (cytoplasm)	HER2 IRS (membrane)	HER2 IRS (cytoplasm)
Unique identifier	Patient response	Avg	%CV	Avg	%CV	Avg	%CV	Avg	%CV	Avg	%CV	Avg	%CV	Avg	%CV	Avg	%CV	a.u.	a.u.	a.u.	a.u.	a.u.	a.u.
E1552*	PR	182.2		787		368.7		3300.67	17.7098	1855.83	6.5583	1036	8.12217	ND	NA	ND	NA	2.6754	1.8525	0	0	1.17	0.09
E1555	PD	ND		566.5		212.7		2060.17	11.4001	609.778	5.61293	538.083	4.2742	116.85	3.05341	640.167	7.49783	2.1	1.8	0	0	0.9	0.0004
E1556	SD	ND		681		214.7		2912.11	7.32345	1500.06	10.5836	1012.83	3.70701	206.442	15.4559	687.667	11.3925	1.65	1.25	0	0	1.3	0.0025
E1557	PD	152.8		253.5		167.2		1113.92	17.9369	1375.94	12.8399	389.392	10.9757	ND	NA	169.38	9.14372	2.6	1.8	1.44	0.25	0.01	0.0025
E1564	SD	ND		800.7		251.8		8013.89	12.7757	4202.44	9.1415	649.556	6.54083	ND	NA	ND	NA	3	2.4	0	0	1.9	0.0025
E1565	SD	ND		370.9		225.8		2773.89	13.6759	1940.61	8.99114	1324.33	4.18215	ND	NA	ND	NA	3	3	0	0	0.49	0.0025
E1567	PR	ND		582.5		195.6		1654.28	22.8255	509.367	7.08231	527.392	6.88676	136.2	7.52247	ND	NA	1.701	0.735	0	0	0.81	0
E1568*	PR	137.1		573		248.1		2566.75	10.3721	8701.67	7.95723	1793	5.58637	ND	NA	1851.5	22.3036	1.16	0.75	0	0	0.04	0.0025
E1569	SD	164.8		370.2		253		1983.94	6.04537	1360.94	11.9669	850.778	9.25186	ND	NA	ND	NA	2.28	1.02	0	0	0.25	0.02
E1570	SD	104.2		355.2		142.3		1392.67	19.3526	1162.83	9.49445	789	7.53467	115.083	10.2044	ND	NA	1.995	1.6625	0	0	0.72	0
F0158	SD	ND		362.4		168.8		1672.5	10.6637	1531.89	8.31028	590	2.71345	ND	NA	ND	NA	3	1	0	0	0.4	0.01
F0160	SD	ND		355.8		185.7		1972.5	13.3117	4090.39	10.9319	563.917	11.624	ND	NA	98.475	6.78564	2.2148	1.615	0	0	0.04	0
F0164	SD	71.5		244.6		152.7		1973.33	12.1991	691.167	6.17599	609.583	11.4425	ND	NA	78.925	7.39136	1.9	1.25	0	0	0.0001	0.01
F0167#	CR	56.7		179		113.8		2493.6	27.9	477.2	4.9	552.9	20.9	ND	NA	319.8	10.3	2.4	2.05	0	0.01	0.0004	0.09
F0170	SD	ND		588.3		266.7		1336.06	13.6569	255.05	7.93273	1754.11	13.6399	126.8	10.2491	ND	NA	2.61	1.92	0	0	1.35	0.04
F0171	PR	ND		284.4		155.2		2508.06	11.2368	746.722	8.70999	1130.17	4.56073	ND	NA	109.033	5.25871	2.07	1.47	0	0	0.1225	0.36
F0172	SD	ND		222.2		145.2		1577.39	24.1469	194.344	9.93556	2273.28	7.28143	ND	NA	212.642	10.6016	1.58	0.063	0	0.0001	0.04	0
Sample names labelled with * were anayzed with only one replicate; sample names labelled with # were analyzed with only two replicates
IRS: immune-reactive score expressed in a.u. (absolute unit)
CR: complete responder, PR: partial responder, SD: stable disease, PD: partial disease (according to RECIST)
Quantification values below the assay's LLOQ are highlighed in yellow; %CV above 25% are highlighted in red
ND: not determined; NA: not applicable
The responder with the unique identifier 1568 was the only patient for which the signature predicted response to Lumretuzumab (see text for detail)

## Sheet: OAT
	LGIILR			LPSDVVTAVR			FAPPLVIK				All Peptides
Unique identifier	Avg	STD	%CV	Avg	STD	%CV	Avg	STD	%CV		Avg	STD	%CV
E1552*	1723	NA	NA	1962	NA	NA	1882.5	NA	NA		1855.8	121.7	6.6
E1555	566.7	7.7	1.4	631.7	11.2	1.8	631	17.8	2.8		609.8	34.2	5.6
E1556	1297	45.6	3.5	1635.2	43.4	2.7	1568	26.5	1.7		1500.1	158.8	10.6
E1557	1142.3	28.4	2.5	1506.2	26.3	1.7	1479.3	4.2	0.3		1375.9	176.7	12.8
E1564	3693	3.9	0.1	4426.3	7.4	0.2	4488	58.8	1.3		4202.4	384.2	9.1
E1565	1710	20	1.2	2065.5	3	0.1	2046.3	37.9	1.9		1940.6	174.5	9
E1567	468.5	13.1	2.8	527.8	29.5	5.6	531.8	19.6	3.7		509.4	36.1	7.1
E1568*	8075	NA	NA	8585	NA	NA	9445	NA	NA		8701.7	692.4	8
E1569	1237.7	15.9	1.3	1571.3	7.4	0.5	1273.8	72.2	5.7		1360.9	162.9	12
E1570	1022	19.2	1.9	1267	14.3	1.1	1199.5	11.8	1		1162.8	110.4	9.5
F0158	1370.67	22.8929	1.6702	1608.17	22.1378	1.37659	1616.83	72.6057	4.49061		1531.89	127.304	8.31028
F0160	3510.67	97.8575	2.78743	4305.5	107.946	2.50716	4455	75.0716	1.68511		4090.39	447.158	10.9319
F0164	658.167	32.2658	4.90238	726	49.6462	6.83833	689.333	18.0023	2.61155		691.167	42.6864	6.17599
F0167#	463.2	NA	NA	464.9	NA	NA	503.5	NA	NA		477.2	23.3	4.9
F0170	232.917	12.4996	5.36657	269.283	16.6797	6.19409	262.95	8.40417	3.19611		255.05	20.2324	7.93273
F0171	668.167	40.5781	6.07305	784.167	9.77667	1.24676	787.833	35.8271	4.54755		746.722	65.0395	8.70999
F0172	179.817	7.65022	4.25445	213.65	20.6049	9.64424	189.567	9.92035	5.23317		194.344	19.3092	9.93556
Sample names labelled with * were anayzed with only one replicate; sample names labelled with # were analyzed with only two replicates
ND: not determined; NA: not applicable

## Sheet: GM2A
	VDLVLEK			EGTYSLPK			IESVLSSSGK				All Peptides
Unique identifier	Avg	STD	%CV	Avg	STD	%CV	Avg	STD	%CV		Avg	STD	%CV
E1552*	976.5	NA	NA	ND	NA	NA	1095.5	NA	NA		1036	84.1	8.1
E1555	520	7.1	1.4	ND	ND	ND	556.2	17.1	3.1		538.1	23	4.3
E1556	973.8	31.3	3.2	1034.2	10.9	1.1	1030.5	33.3	3.2		1012.8	37.5	3.7
E1557	357.9	39.5	11	ND	ND	ND	420.9	4.4	1		389.4	42.7	11
E1564	600.3	13.2	2.2	664.3	33.5	5	684	13.5	2		649.6	42.5	6.5
E1565	1296.3	11.8	0.9	1339.3	73.8	5.5	1337.3	70.2	5.2		1324.3	55.4	4.2
E1567	495.6	12.9	2.6	ND	ND	ND	559.2	10.1	1.8		527.4	36.3	6.9
E1568*	1902.5	NA	NA	1706	NA	NA	1770.5	NA	NA		1793	100.2	5.6
E1569	795	23.2	2.9	951.3	30.3	3.2	806	21.9	2.7		850.8	78.7	9.3
E1570	741.7	22.7	3.1	856.2	50.4	5.9	769.2	18.9	2.5		789	59.4	7.5
F0158	596	18.0831	3.03408	ND	ND	ND	584	14.344	2.45616		590	16.0094	2.71345
F0160	614.833	52.5936	8.55412	ND	ND	ND	513	14.0801	2.74466		563.917	65.5495	11.624
F0164	671.333	26.2218	3.90593	ND	ND	ND	547.833	6.02771	1.10028		609.583	69.7513	11.4425
F0167#	452.8	NA	NA	694.3	NA	NA	511.8	NA	NA		552.9	115.5	20.9
F0170	1752	37.1786	2.12207	2026.67	79.8504	3.93999	1483.67	8.57807	0.578167		1754.11	239.259	13.6399
F0171	1171.33	26.7036	2.27976	ND	ND	ND	1089	29.0646	2.66892		1130.17	51.5438	4.56073
F0172	2435	16.8226	0.690867	2305	107.503	4.66393	2079.83	29.7504	1.43042		2273.28	165.527	7.28143
Sample names labelled with * were anayzed with only one replicate; sample names labelled with # were analyzed with only two replicates
ND: not determined; NA: not applicable

## Sheet: DPYSL2
	VFNLYPR			TVTPASSAK			QQAPPVR				All Peptides
Unique identifier	Avg	STD	%CV	Avg	STD	%CV	Avg	STD	%CV		Avg	STD	%CV
E1552*	2626	NA	NA	3655.5	NA	NA	3620.5	NA	NA		3300.7	584.5	17.7
E1555	1826.3	10.8	0.6	2348.2	85.6	3.6	2006	48.7	2.4		2060.2	234.9	11.4
E1556	2671.7	40.5	1.5	3012.5	153.9	5.1	3052.2	159.2	5.2		2912.1	213.3	7.3
E1557	935.8	14.6	1.6	ND	ND	ND	1292	66.7	5.2		1113.9	199.8	17.9
E1564	7316.7	42.5	0.6	7388.3	468.9	6.3	9336.7	174.7	1.9		8013.9	1023.8	12.8
E1565	2452.3	92.3	3.8	3019.2	555.8	18.4	2850.2	64.7	2.3		2773.9	379.4	13.7
E1567	1292	44.9	3.5	2124.8	138	6.5	1546	51.7	3.3		1654.3	377.6	22.8
E1568*	2378.5	NA	NA	ND	NA	NA	2755	NA	NA		2566.8	266.2	10.4
E1569	1867.8	13.7	0.7	2124.3	76.7	3.6	1959.7	28.3	1.4		1983.9	119.9	6
E1570	1147.5	41.3	3.6	1711.8	192.3	11.2	1318.7	26.7	2		1392.7	269.5	19.4
F0158	1444.33	35.4342	2.45333	1775.33	88.6007	4.99065	1797.83	24.7857	1.37865		1672.5	178.35	10.6637
F0160	1669.5	93.1303	5.57833	2054.5	212.79	10.3573	2193.5	27.6225	1.25929		1972.5	262.572	13.3117
F0164	1669.83	43.6014	2.61112	2099.5	130.802	6.23017	2150.67	59.7795	2.77958		1973.33	240.728	12.1991
F0167#	1931.3	NA	NA	ND	NA	NA	3056	NA	NA		2493.6	695.8	27.9
F0170	1133.33	19.4444	1.71568	1526.83	124.086	8.12702	1348	30.7205	2.27897		1336.06	182.464	13.6569
F0171	2137.5	63.0535	2.94987	2727.33	21.2505	0.779167	2659.33	29.2418	1.09959		2508.06	281.825	11.2368
F0172	1140.83	44.658	3.9145	1988	194.508	9.78409	1603.33	26.4685	1.65084		1577.39	380.891	24.1469
Sample names labelled with * were anayzed with only one replicate; sample names labelled with # were analyzed with only two replicates
%CV above 25% are highlighted in red
ND: not determined; NA: not applicable

## Sheet: CLIC3
	APLEHELAGEPQLR			QAPIPAELR				All Peptides
Unique identifier	Avg	STD	%CV	Avg	STD	%CV		Avg	STD	%CV
E1552*	ND	NA	NA	ND	NA	NA		ND	ND	ND
E1555	604.2	2.9	0.5	676.2	43.2	6.4		640.2	48	7.5
E1556	627.5	65.3	10.4	747.8	14.7	2		687.7	78.3	11.4
E1557	165.7	16.2	9.8	174.9	18.2	10.4		169.4	15.5	9.1
E1564	ND	ND	ND	ND	ND	ND		ND	ND	ND
E1565	ND	ND	ND	ND	ND	ND		ND	ND	ND
E1567	ND	ND	ND	ND	ND	ND		ND	ND	ND
E1568*	1559.5	NA	NA	2143.5	NA	NA		1851.5	413	22.3
E1569	ND	ND	ND	ND	ND	ND		ND	ND	ND
E1570	ND	ND	ND	ND	ND	ND		ND	ND	ND
F0158	ND	ND	ND	ND	ND	ND		ND	ND	ND
F0160	98.475	6.68216	6.78564	ND	ND	ND		98.475	6.68216	6.78564
F0164	78.925	5.83363	7.39136	ND	ND	ND		78.925	5.83363	7.39136
F0167#	397.4	NA	NA	292.2	NA	NA		319.8	32.8	10.3
F0170	ND	ND	ND	ND	ND	ND		ND	ND	ND
F0171	109.033	5.73375	5.25871	ND	ND	ND		109.033	5.73375	5.25871
F0172	192.75	8.6578	4.49173	232.533	2.9199	1.25569		212.642	22.5435	10.6016
Sample names labelled with * were anayzed with only one replicate; sample names labelled with # were analyzed with only two replicates
Quantification values below the assay's LLOQ are highlighed in yellow
ND: not determined; NA: not applicable

## Sheet: PADI3
	VSYEVPR			ILIGGNLPGSSGR			DLINYNK				All Peptides
Unique identifier	Avg	STD	%CV	Avg	STD	%CV	Avg	STD	%CV		Avg	STD	%CV
E1552*	ND	NA	NA	ND	NA	NA	ND	NA	NA		ND	NA	NA
E1555	116.9	3.6	3.1	ND	ND	ND	ND	ND	ND		116.9	3.6	3.1
E1556	234.5	11.3	4.8	178.4	7.1	4	ND	ND	ND		206.4	31.9	15.5
E1557	ND	ND	ND	ND	ND	ND	ND	ND	ND		ND	ND	ND
E1564	ND	ND	ND	ND	ND	ND	ND	ND	ND		ND	ND	ND
E1565	ND	ND	ND	ND	ND	ND	ND	ND	ND		ND	ND	ND
E1567	136.2	10.2	7.5	ND	ND	ND	ND	ND	ND		136.2	10.2	7.5
E1568*	ND	NA	NA	ND	NA	NA	ND	NA	NA		ND	NA	NA
E1569	ND	ND	ND	ND	ND	ND	ND	ND	ND		ND	ND	ND
E1570	115.1	11.7	10.2	ND	ND	ND	ND	ND	ND		115.1	11.7	10.2
F0158	ND	ND	ND	ND	ND	ND	ND	ND	ND		ND	ND	ND
F0160	ND	ND	ND	ND	ND	ND	ND	ND	ND		ND	ND	ND
F0164	ND	ND	ND	ND	ND	ND	ND	ND	ND		ND	ND	ND
F0167#	ND	ND	ND	ND	ND	ND	ND	ND	ND		ND	ND	ND
F0170	126.8	12.9959	10.2491	ND	ND	ND	ND	ND	ND		126.8	12.9959	10.2491
F0171	ND	ND	ND	ND	ND	ND	ND	ND	ND		ND	ND	ND
F0172	ND	ND	ND	ND	ND	ND	ND	ND	ND		ND	ND	ND
Sample names labelled with * were anayzed with only one replicate; sample names labelled with # were analyzed with only two replicates
Quantification values below the assay's LLOQ are highlighed in yellow
ND: not determined; NA: not applicable
